# Supplementary material for: The role of changes in environmental quality in multitrait plastic responses to environmental and social change in the model microalga Chlamydomonas reinhardtii
Source: Ecol Evol. 2021 Jan 27;11(4):1888–901. doi: 10.1002/ece3.7179 (PMC7882982; doi:10.1002/ece3.7179)
Supplement: Supplementary file 2 — Supplementary Material [file ECE3-11-1888-s002.zip]

Archive with 7 entries (7 files):
- .RData
- .Rhistory
- all data.txt
- competitiondata all.txt
- R_code_competition.R
- Script_PCA.R
- SI.rar
