# Supplementary material for: The role of changes in environmental quality in multitrait plastic responses to environmental and social change in the model microalga Chlamydomonas reinhardtii
Source: Ecol Evol. 2021 Jan 27;11(4):1888–901. doi: 10.1002/ece3.7179 (PMC7882982; doi:10.1002/ece3.7179)
Supplement: Supplementary file 2 — Supplementary Material [file ECE3-11-1888-s002.zip › all data.txt]

Genotype	Previous History	experimental environment	Respiration	Size	Chl	ROS	GPR	CUE
2931	Ambient	Ambient-Control HL	-242,6023614	456,4066555	0,020989896	157,6813585	1713,007322	0,858376343
2931	Ambient	Ambient-Control HL	-812,451444	715,3367764	0,031518161	466,3683371	2278,275501	0,643391924
2931	Ambient	Ambient-Control HL	-303,7432281	530,1509936	0,025499456	317,936433	1251,356493	0,757268828
2931	Ambient	Ambient-Reduced nutrients HL	-457,6984636	342,674439	0,024636486	553,6777871	1111,709905	0,588293257
2931	Ambient	Ambient-Reduced nutrients HL	-135,6866127	379,6052937	0,028287781	453,6777931	679,5017349	0,800314546
2931	Ambient	Ambient-Reduced nutrients HL	-168,9963588	359,5309922	0,032544948	490,173638	1015,879235	0,833645228
2931	Ambient	Ambient-High CO2 HL	-482,656037	188,277342	0,543425381	150,4722632	2585,328469	0,813309588
2931	Ambient	Ambient-High CO2 HL	-1458,519929	536,6151189	0,202330517	286,2032404	6370,795725	0,771061577
2931	Ambient	Ambient-High CO2 HL	-4819,903156	962,253193	0,297165064	361,0880483	11389,69776	0,576819046
2931	Ambient	Ambient-High Temperature HL	-1056,468586	939,6615555	0,284956408	1547,410536	2545,82816	0,585019679
2931	Ambient	Ambient-High Temperature HL	-869,7194038	894,051749	0,23726561	893,7221241	2206,601835	0,60585576
2931	Ambient	Ambient-High Temperature HL	-372,7984698	410,9535294	0,532706548	520,4994715	1668,747276	0,776599803
125	Ambient	Ambient-Control HL	-1437,248192	469,8856018	0,037471744	456,3288541	3453,049952	0,583774283
125	Ambient	Ambient-Control HL	-1111,849206	425,3766284	0,017875845	293,0051664	2829,989614	0,60711898
125	Ambient	Ambient-Control HL	-3035,249726	504,7948964	0,011435282	339,1613355	5066,753042	0,400947767
125	Ambient	Ambient-Reduced nutrients HL	-64,94762969	306,8601263	0,018429345	346,3648058	299,0487858	0,782819283
125	Ambient	Ambient-Reduced nutrients HL	-313,4123205	342,4485821	0,024408184	207,9774178	1137,285729	0,724420774
125	Ambient	Ambient-Reduced nutrients HL	-171,541993	291,603598	0,014528615	305,3693813	570,6632041	0,699398889
125	Ambient	Ambient-High CO2 HL	-478,4534579	225,0538543	0,008229445	110,0294147	1902,26164	0,748481782
125	Ambient	Ambient-High CO2 HL	-3296,381252	269,05219	0,019162135	397,2771093	8078,43485	0,591952982
125	Ambient	Ambient-High CO2 HL	-776,4974517	291,2833783	0,088453298	282,8070175	2434,399677	0,681031238
125	Ambient	Ambient-High Temperature HL	-110,44279	354,8199206	0,100519691	335,2008358	553,935226	0,800621472
125	Ambient	Ambient-High Temperature HL	-338,2857585	560,2376772	0,285634057	278,9012551	769,0128814	0,560103912
125	Ambient	Ambient-High Temperature HL	-194,0967292	449,8208	0,093624204	642,1495548	1076,531392	0,819701747
1961	Ambient	Ambient-Control HL	-808,5320279	463,5235789	0,180147649	369,2322176	1912,255132	0,57718402
1961	Ambient	Ambient-Control HL	-2754,333941	596,8080236	0,153058307	860,5011602	6885,849363	0,600000843
1961	Ambient	Ambient-Control HL	-2664,455158	537,1218949	0,204154731	599,7879318	7196,703941	0,629767296
1961	Ambient	Ambient-Reduced nutrients HL	-156,8541521	219,0837501	0,017421757	305,9187555	596,8857769	0,737212448
1961	Ambient	Ambient-Reduced nutrients HL	-424,5715022	925,8640355	0,092313492	430,6224746	1837,711425	0,768967262
1961	Ambient	Ambient-Reduced nutrients HL	-594,5987506	1360,13753	0,124775862	463,2838536	1819,077873	0,673131778
1961	Ambient	Ambient-High CO2 HL	-8257,289814	485,8805425	0,046921657	544,4516085	9961,095845	0,171046043
1961	Ambient	Ambient-High CO2 HL	-16731,98123	427,8594632	0,060270538	506,7578728	30512,10553	0,451628102
1961	Ambient	Ambient-High CO2 HL	-9174,852345	659,1633132	0,08492046	837,032989	24795,1932	0,629974557
1961	Ambient	Ambient-High Temperature HL	-201,8489566	540,0327866	0,176187443	308,9832773	1105,821479	0,81746696
1961	Ambient	Ambient-High Temperature HL	-467,4418215	285,0246282	0,05086706	1793,243615	1726,139482	0,729198117
1961	Ambient	Ambient-High Temperature HL	-257,8441057	572,7975613	0,326145999	706,8240249	1127,199437	0,771252454
2931	Ambient	Ambient-Control LL	-187,8737677	376,1016072	0,524706208	248,5997751	554,5539154	0,661216407
2931	Ambient	Ambient-Control LL	-312,4633244	305,5214249	0,53771705	133,2663394	743,9009541	0,579966496
2931	Ambient	Ambient-Control LL	-219,7929107	338,4292674	0,540149834	212,6692128	610,0330744	0,639703288
2931	Ambient	Ambient-Reduced nutrients LL	-71,93636091	191,7083922	0,440992691	508,3387234	248,3742126	0,710371056
2931	Ambient	Ambient-Reduced nutrients LL	-56,02671808	182,040293	0,514897633	108,7936097	156,1923625	0,641296686
2931	Ambient	Ambient-Reduced nutrients LL	-90,78987321	274,6972418	0,479060977	300,1563497	302,4198401	0,699788634
2931	Ambient	Ambient-High CO2 LL	-624,1049364	237,9488397	0,345519043	320,0039939	1950,463672	0,680022271
2931	Ambient	Ambient-High CO2 LL	-330,7886538	199,1298543	0,320863106	379,8538763	1019,28571	0,675470135
2931	Ambient	Ambient-High CO2 LL	-365,1842924	162,5536768	0,266972223	533,3879226	1359,386555	0,731360965
2931	Ambient	Ambient-High Temperature LL	-112,5662372	238,5114729	0,18354571	1406,354441	429,3712471	0,737834711
2931	Ambient	Ambient-High Temperature LL	-247,6964161	248,8546513	0,242000417	1537,297638	606,1553904	0,591364822
2931	Ambient	Ambient-High Temperature LL	-71,82544419	258,2568242	0,44582612	521,4393075	409,2813788	0,8245084
125	Ambient	Ambient-Control LL	-227,8348559	585,837525	0,374778339	249,1747123	954,335395	0,761263328
125	Ambient	Ambient-Control LL	-133,1366575	506,573103	0,213388681	184,6413766	469,1031947	0,716188977
125	Ambient	Ambient-Control LL	-237,5778289	568,2418731	0,68905756	195,1318964	970,6285015	0,755232997
125	Ambient	Ambient-Reduced nutrients LL	-143,5167047	278,4012236	0,370926847	579,7331669	421,8133044	0,659762499
125	Ambient	Ambient-Reduced nutrients LL	-343,5167047	296,1305857	0,259788905	869,8164557	666,2991525	0,48444073
125	Ambient	Ambient-Reduced nutrients LL	-143,5167047	144,0247049	0,239212047	838,8263638	351,0167047	0,591139958
125	Ambient	Ambient-High CO2 LL	-955,5732565	363,9368187	0,527295629	8026,152264	2147,879542	0,555108544
125	Ambient	Ambient-High CO2 LL	-1982,182387	707,493484	0,330487008	10710,94324	4950,625634	0,599609719
125	Ambient	Ambient-High CO2 LL	-928,0262962	561,96276	0,235359384	10896,71205	2466,328535	0,623721543
125	Ambient	Ambient-High Temperature LL	-159,3333942	248,5615854	0,618622501	815,7119445	939,1013833	0,830334193
125	Ambient	Ambient-High Temperature LL	-236,9374745	400,4476586	0,248422328	635,5597624	872,9291016	0,728571915
125	Ambient	Ambient-High Temperature LL	-90,39883178	234,8482926	0,437330771	616,7139962	263,7143502	0,657209281
1961	Ambient	Ambient-Control LL	-526,3070286	486,2193011	0,392919238	484,6540954	1548,575157	0,660134656
1961	Ambient	Ambient-Control LL	-342,5181758	432,7835825	0,322197609	374,6669688	1117,056182	0,693374262
1961	Ambient	Ambient-Control LL	-251,6510311	290,4063868	0,130789523	327,277942	852,6881248	0,704873302
1961	Ambient	Ambient-Reduced nutrients LL	-53,87378153	162,6484129	0,699200641	175,7503032	369,8660509	0,854342453
1961	Ambient	Ambient-Reduced nutrients LL	-237,2217735	282,6936205	0,701948103	147,4250541	564,240998	0,579573667
1961	Ambient	Ambient-Reduced nutrients LL	-30,57156363	184,1360964	0,467316729	165,931295	308,6861037	0,900962294
1961	Ambient	Ambient-High CO2 LL	-1763,639556	146,1569329	0,103543049	416,4213359	5332,14747	0,66924404
1961	Ambient	Ambient-High CO2 LL	-4625,776911	86,99727338	0,322399226	471,8150594	10824,42319	0,572653727
1961	Ambient	Ambient-High CO2 LL	-1619,327269	98,52073062	0,271299768	429,2803989	6285,128626	0,742355747
1961	Ambient	Ambient-High Temperature LL	-258,1530309	222,5827838	0,08610402	852,5503329	757,5793292	0,659239606
1961	Ambient	Ambient-High Temperature LL	-156,8388028	428,414563	0,36971059	837,3003844	688,5996207	0,77223513
1961	Ambient	Ambient-High Temperature LL	-138,3668862	420,4914959	0,399996269	988,0923043	527,937366	0,737910413
2931	High Co2	High-Control HL	-359,5500178	529,0472836	0,03214417	328,8518896	1778,78101	0,797867182
2931	High Co2	High-Control HL	-332,4814173	264,0229563	0,032771208	340,731954	1233,03106	0,730354386
2931	High Co2	High-Control HL	-422,5975435	345,2770088	0,029344981	164,1491155	1468,748136	0,712273648
2931	High Co2	High-Reduced nutrients HL	-234,4776517	628,8937893	0,125244582	367,1391515	1719,993206	0,863675245
2931	High Co2	High-Reduced nutrients HL	-224,1711297	824,6536291	0,088795418	1640,814632	673,7101948	0,667258813
2931	High Co2	High-Reduced nutrients HL	-227,4639549	580,83847	0,047679103	270,8197161	978,1448459	0,76745371
2931	High Co2	High-High CO2 HL	-1991,953182	457,0013286	0,335492633	1627,248814	4798,873188	0,584912311
2931	High Co2	High-High CO2 HL	-1396,033291	523,4980014	0,201139703	924,3038856	3422,369611	0,592085762
2931	High Co2	High-High CO2 HL	-1099,633802	552,8855411	0,232853768	148,0713201	2816,6983	0,609601851
2931	High Co2	High-High Temperature HL	-230,4240554	859,3999099	0,234637654	1731,858798	1339,150059	0,82793261
2931	High Co2	High-High Temperature HL	-296,2863299	441,1036245	0,399134524	442,8510932	1153,020144	0,743034559
2931	High Co2	High-High Temperature HL	-281,9161136	752,3087555	0,21365011	497,9151486	976,3153343	0,711244816
125	High Co2	High-Control HL	-1305,798575	498,4638294	0,103572358	495,1930738	3843,883361	0,660291832
125	High Co2	High-Control HL	-1010,980404	388,7201664	0,079437666	192,9728473	2670,927157	0,621487092
125	High Co2	High-Control HL	-598,3975435	345,2770088	0,029344981	429,1125015	2104,548136	0,715664596
125	High Co2	High-Reduced nutrients HL	-519,7912594	482,2810762	0,186250606	1199,72205	1361,35504	0,618180971
125	High Co2	High-Reduced nutrients HL	-503,283009	391,0797804	0,103214106	257,5747916	1140,506581	0,558719768
125	High Co2	High-Reduced nutrients HL	-247,4639549	580,83847	0,047679103	2598,212707	898,1448459	0,724472109
125	High Co2	High-High CO2 HL	-1679,041251	757,069074	0,031215769	459,5564892	4444,662616	0,622234263
125	High Co2	High-High CO2 HL	-1359,414859	505,7599937	0,058314691	1068,797544	2803,759265	0,515145656
125	High Co2	High-High CO2 HL	-1769,793494	552,8855411	0,033285377	1661,547125	4210,570643	0,57967847
125	High Co2	High-High Temperature HL	-453,1148435	470,0590353	0,315228562	903,3168875	1569,363343	0,711274737
125	High Co2	High-High Temperature HL	-531,9897078	530,1885698	0,122691752	554,0724986	2210,17155	0,759299359
125	High Co2	High-High Temperature HL	-281,9161136	754,0037167	0,11365011	2217,64913	976,3153343	0,711244816
1961	High Co2	High-Control HL	-22989,42711	533,9104603	0,139787008	618,1497213	25864,50915	0,111159351
1961	High Co2	High-Control HL	-974,1798532	550,9681807	0,067248253	2393,862241	4139,766248	0,76467757
1961	High Co2	High-Control HL	-414,6851157	533,4774193	0,028779527	223,0175674	1618,34047	0,74375904
1961	High Co2	High-Reduced nutrients HL	-208,1026477	1264,195689	0,119044923	318,7896404	2734,958916	0,923910138
1961	High Co2	High-Reduced nutrients HL	-372,5715022	1382,168341	0,122742304	436,485802	3179,338183	0,882814762
1961	High Co2	High-Reduced nutrients HL	-539,7223353	992,6578149	0,092378023	329,7938156	3275,655331	0,835232257
1961	High Co2	High-High CO2 HL	-4052,695723	464,000515	0,088581247	221,2367485	8517,09268	0,524169118
1961	High Co2	High-High CO2 HL	-5834,650676	652,5538871	0,032225753	303,3973754	12263,99283	0,524245427
1961	High Co2	High-High CO2 HL	-1477,505853	725,3883835	0,081927407	398,891921	5656,271283	0,738784478
1961	High Co2	High-High Temperature HL	-3238,807412	385,5733294	0,098895712	2749,596816	10043,73903	0,677529713
1961	High Co2	High-High Temperature HL	-3849,422819	448,3558607	0,122551516	303,5171977	12774,65339	0,698667142
1961	High Co2	High-High Temperature HL	-271,532274	494,8516291	0,385315834	867,0332146	1594,755479	0,829734227
2931	High Co2	High-Control LL	-84,45806769	486,2193011	0,297020351	91,24428876	231,5711971	0,635282502
2931	High Co2	High-Control LL	-88,35384072	432,7835825	0,315967088	119,3571304	293,2332136	0,698690883
2931	High Co2	High-Control LL	-166,24676	290,4063868	0,378694752	226,9794316	343,258958	0,515681219
2931	High Co2	High-Reduced nutrients LL	-68,83726224	394,8612124	0,271043421	132,8857143	131,7053691	0,477338982
2931	High Co2	High-Reduced nutrients LL	-50,09198776	399,9179094	0,20869696	613,0261796	247,3609241	0,797494338
2931	High Co2	High-Reduced nutrients LL	-14,48894908	582,2545779	0,249344258	940,0656304	190,6441386	0,924000029
2931	High Co2	High-High CO2 LL	-817,8412567	546,0124806	0,312302154	189,7272039	2195,410103	0,627476773
2931	High Co2	High-High CO2 LL	-312,8092168	630,2871516	0,472074951	573,6544503	965,4504045	0,675996597
2931	High Co2	High-High CO2 LL	-478,1200073	580,6173445	0,519982808	274,0258459	1256,732025	0,619552937
2931	High Co2	High-High Temperature LL	16,24595091	419,237765	0,556491708	401,2714588	268,119917	0,939407892
2931	High Co2	High-High Temperature LL	-29,27217597	252,0764221	0,178522363	718,0212098	345,3323588	0,915234772
2931	High Co2	High-High Temperature LL	-160,2556635	370,2836403	0,083890497	1427,819916	318,8879296	0,497454596
125	High Co2	High-Control LL	-114,7728298	501,3755896	0,308159465	251,6023653	269,925075	0,574797452
125	High Co2	High-Control LL	-58,77561952	485,7484772	0,68284117	226,485136	346,1993731	0,830226095
125	High Co2	High-Control LL	-399,1497311	434,0430088	0,812756398	192,8605819	1125,65027	0,645405201
125	High Co2	High-Reduced nutrients LL	-164,0453471	167,5115012	0,283856118	434,1262225	476,7295655	0,655894329
125	High Co2	High-Reduced nutrients LL	-155,748933	260,3190984	0,26656541	424,4114963	501,7075929	0,689562336
125	High Co2	High-Reduced nutrients LL	-160,5053401	314,3136491	0,349848163	377,819113	504,4511655	0,681821847
125	High Co2	High-High CO2 LL	-435,6688942	685,7469023	0,456821933	474,0363423	1404,485044	0,689801685
125	High Co2	High-High CO2 LL	-370,7362769	773,2464345	0,407346528	596,3387705	1426,111163	0,740036901
125	High Co2	High-High CO2 LL	-337,5290703	750,2670208	0,28703433	562,2546189	1274,182239	0,735101416
125	High Co2	High-High Temperature LL	-66,76753282	350,2171925	0,20081088	781,4125978	231,951109	0,712148249
125	High Co2	High-High Temperature LL	-274,6200111	332,1334646	0,190124089	668,515936	686,9019503	0,600204933
125	High Co2	High-High Temperature LL	-174,6200111	268,4141627	0,309613426	645,00747	493,0850394	0,645862281
1961	High Co2	High-Control LL	-1132,976681	469,0289405	0,28271803	542,7546296	3290,44308	0,65567656
1961	High Co2	High-Control LL	-580,2385442	377,3839537	0,248504153	694,1332255	2012,028999	0,711615218
1961	High Co2	High-Control LL	-913,3579321	594,1831687	0,55944905	666,7906843	2583,79682	0,646505513
1961	High Co2	High-Reduced nutrients LL	-51,20711487	338,6254866	0,533900402	162,3491933	347,3267088	0,852567875
1961	High Co2	High-Reduced nutrients LL	-337,2217735	202,2308582	0,124834314	165,9259455	691,5595992	0,512374965
1961	High Co2	High-Reduced nutrients LL	-30,57156363	396,1701451	0,254306575	128,3638733	402,2575674	0,924000029
1961	High Co2	High-High CO2 LL	-1522,679017	522,4125206	0,146322533	444,0267201	3930,506793	0,612599826
1961	High Co2	High-High CO2 LL	-1616,067795	555,1154824	0,187234153	566,7330003	3885,949746	0,5841254
1961	High Co2	High-High CO2 LL	-319,7739353	467,0869971	0,392728786	570,2804959	1233,993505	0,740862546
1961	High Co2	High-High Temperature LL	-21,34628092	265,4276175	0,747454065	3805,089586	345,4632585	0,938209693
1961	High Co2	High-High Temperature LL	-295,7673041	308,0268854	0,57646807	3316,518843	685,8336959	0,56874778
1961	High Co2	High-High Temperature LL	-99,31145023	361,2501475	0,614019139	1478,94578	466,9902671	0,787337216
