# Supplementary material for: The role of changes in environmental quality in multitrait plastic responses to environmental and social change in the model microalga Chlamydomonas reinhardtii
Source: Ecol Evol. 2021 Jan 27;11(4):1888–901. doi: 10.1002/ece3.7179 (PMC7882982; doi:10.1002/ece3.7179)
Supplement: Supplementary file 2 — Supplementary Material [file ECE3-11-1888-s002.zip › competitiondata all.txt]

Strain	Previous CO2 History	experimental environment	Competitions	mmc	mmc SD	mc	mc SD	growth response	Light intensity	Respiration	Size	Chl	ROS	GPR	CUE	Q	m	PCA ellipse volume
2931	Ambient	High Co2 LL	1	1.39	0.26	1.14	0.05	-0.18	Low	-440.03	199.88	0.31	411.08	1443.05	0.70	H	1.26	68.31
2931	Ambient	High Co2 LL	2	1.39	0.26	0.86	0.06	-0.38	Low	-440.03	199.88	0.31	411.08	1443.05	0.70	H	1.26	68.31
2931	Ambient	High Co2 LL	3	1.39	0.26	0.86	0.06	-0.38	Low	-440.03	199.88	0.31	411.08	1443.05	0.70	H	1.26	68.31
2931	High CO2	High Co2 LL	1	1.59	0.24	1.55	0.17	-0.03	Low	-536.26	585.64	0.43	345.80	1472.53	0.64	H	0.63	3.83
2931	High CO2	High Co2 LL	2	1.59	0.24	1.47	0.11	-0.08	Low	-536.26	585.64	0.43	345.80	1472.53	0.64	H	0.63	3.83
2931	High CO2	High Co2 LL	3	1.59	0.24	1.14	0.13	-0.28	Low	-536.26	585.64	0.43	345.80	1472.53	0.64	H	0.63	3.83
2931	Ambient	High Temperature LL	1	0.64	0.29	0.69	0.03	0.08	Low	-144.03	248.54	0.29	1155.03	481.60	0.72	L	0.63	4.43
2931	Ambient	High Temperature LL	2	0.64	0.29	0.79	0.01	0.24	Low	-144.03	248.54	0.29	1155.03	481.60	0.72	L	0.63	4.43
2931	Ambient	High Temperature LL	3	0.64	0.29	0.67	0.01	0.05	Low	-144.03	248.54	0.29	1155.03	481.60	0.72	L	0.63	4.43
2931	High CO2	High Temperature LL	1	0.78	0.21	0.77	0.01	0.00	Low	-57.76	347.20	0.27	849.04	310.78	0.78	L	0.60	15.18
2931	High CO2	High Temperature LL	2	0.78	0.21	0.69	0.03	-0.12	Low	-57.76	347.20	0.27	849.04	310.78	0.78	L	0.60	15.18
2931	High CO2	High Temperature LL	3	0.78	0.21	0.75	0.05	-0.03	Low	-57.76	347.20	0.27	849.04	310.78	0.78	L	0.60	15.18
2931	Ambient	Reduced nutrients LL	1	0.71	0.19	1.18	0.00	0.67	Low	-72.92	216.15	0.48	305.76	235.66	0.68	L	0.88	2.34
2931	Ambient	Reduced nutrients LL	2	0.71	0.19	0.43	0.06	-0.38	Low	-72.92	216.15	0.48	305.76	235.66	0.68	L	0.88	2.34
2931	Ambient	Reduced nutrients LL	3	0.71	0.19	0.82	0.06	0.16	Low	-72.92	216.15	0.48	305.76	235.66	0.68	L	0.88	2.34
2931	High CO2	Reduced nutrients LL	1	0.80	0.09	0.90	0.02	0.13	Low	-44.47	459.01	0.24	561.99	189.90	0.73	L	0.82	4.57
2931	High CO2	Reduced nutrients LL	2	0.80	0.09	0.92	0.08	0.16	Low	-44.47	459.01	0.24	561.99	189.90	0.73	L	0.82	4.57
2931	High CO2	Reduced nutrients LL	3	0.80	0.09	0.63	0.02	-0.21	Low	-44.47	459.01	0.24	561.99	189.90	0.73	L	0.82	4.57
2931	Ambient	Control LL	1	1.28	0.13	1.33	0.04	0.04	Low	-240.04	340.02	0.53	198.18	636.16	0.63	I	0.98	2.68
2931	Ambient	Control LL	2	1.28	0.13	1.13	0.07	-0.12	Low	-240.04	340.02	0.53	198.18	636.16	0.63	I	0.98	2.68
2931	Ambient	Control LL	3	1.28	0.13	1.28	0.07	0.00	Low	-240.04	340.02	0.53	198.18	636.16	0.63	I	0.98	2.68
2931	High CO2	Control LL	1	1.62	0.11	0.82	0.16	-0.50	Low	-113.02	403.14	0.33	145.86	289.35	0.62	I	1.20	6.10
2931	High CO2	Control LL	2	1.62	0.11	0.92	0.10	-0.43	Low	-113.02	403.14	0.33	145.86	289.35	0.62	I	1.20	6.10
2931	High CO2	Control LL	3	1.62	0.11	0.94	0.07	-0.42	Low	-113.02	403.14	0.33	145.86	289.35	0.62	I	1.20	6.10
125	Ambient	High Co2 LL	1	1.52	0.14	1.57	0.02	0.03	Low	-1288.59	544.46	0.36	9877.94	3188.28	0.59	H	1.21	68.31
125	Ambient	High Co2 LL	2	1.52	0.14	1.00	0.07	-0.34	Low	-1288.59	544.46	0.36	9877.94	3188.28	0.59	H	1.21	68.31
125	Ambient	High Co2 LL	3	1.52	0.14	0.62	0.07	-0.59	Low	-1288.59	544.46	0.36	9877.94	3188.28	0.59	H	1.21	68.31
125	High CO2	High Co2 LL	1	1.63	0.18	1.64	0.02	0.01	Low	-381.31	736.42	0.38	544.21	1368.26	0.72	H	1.54	3.83
125	High CO2	High Co2 LL	2	1.63	0.18	1.71	0.03	0.05	Low	-381.31	736.42	0.38	544.21	1368.26	0.72	H	1.54	3.83
125	High CO2	High Co2 LL	3	1.63	0.18	1.57	0.03	-0.04	Low	-381.31	736.42	0.38	544.21	1368.26	0.72	H	1.54	3.83
125	Ambient	High Temperature LL	1	0.54	0.21	0.60	0.05	0.10	Low	-162.22	294.62	0.43	689.33	691.91	0.74	L	0.93	4.43
125	Ambient	High Temperature LL	2	0.54	0.21	0.77	0.04	0.40	Low	-162.22	294.62	0.43	689.33	691.91	0.74	L	0.93	4.43
125	Ambient	High Temperature LL	3	0.54	0.21	0.66	0.04	0.22	Low	-162.22	294.62	0.43	689.33	691.91	0.74	L	0.93	4.43
125	High CO2	High Temperature LL	1	0.80	0.25	0.85	0.03	0.07	Low	-172.00	316.92	0.23	698.31	470.65	0.65	L	0.98	15.18
125	High CO2	High Temperature LL	2	0.80	0.25	0.89	0.03	0.12	Low	-172.00	316.92	0.23	698.31	470.65	0.65	L	0.98	15.18
125	High CO2	High Temperature LL	3	0.80	0.25	0.83	0.03	0.05	Low	-172.00	316.92	0.23	698.31	470.65	0.65	L	0.98	15.18
125	Ambient	Reduced nutrients LL	1	0.88	0.15	0.71	0.02	-0.19	Low	-210.18	239.52	0.29	762.79	479.71	0.58	L	0.79	2.34
125	Ambient	Reduced nutrients LL	2	0.88	0.15	0.87	0.00	-0.01	Low	-210.18	239.52	0.29	762.79	479.71	0.58	L	0.79	2.34
125	Ambient	Reduced nutrients LL	3	0.88	0.15	0.60	0.00	-0.32	Low	-210.18	239.52	0.29	762.79	479.71	0.58	L	0.79	2.34
125	High CO2	Reduced nutrients LL	1	1.02	0.14	1.07	0.00	0.04	Low	-160.10	247.38	0.30	412.12	494.30	0.68	L	0.82	4.57
125	High CO2	Reduced nutrients LL	2	1.02	0.14	1.01	0.04	-0.01	Low	-160.10	247.38	0.30	412.12	494.30	0.68	L	0.82	4.57
125	High CO2	Reduced nutrients LL	3	1.02	0.14	0.81	0.11	-0.21	Low	-160.10	247.38	0.30	412.12	494.30	0.68	L	0.82	4.57
125	Ambient	Control LL	1	1.34	0.27	1.05	0.18	-0.22	Low	-199.52	553.55	0.43	209.65	798.02	0.74	I	0.76	2.68
125	Ambient	Control LL	2	1.34	0.27	0.83	0.08	-0.38	Low	-199.52	553.55	0.43	209.65	798.02	0.74	I	0.76	2.68
125	Ambient	Control LL	3	1.34	0.27	0.96	0.08	-0.28	Low	-199.52	553.55	0.43	209.65	798.02	0.74	I	0.76	2.68
125	High CO2	Control LL	1	1.72	0.17	1.25	0.05	-0.27	Low	-190.90	473.72	0.60	223.65	580.59	0.68	I	1.04	6.10
125	High CO2	Control LL	2	1.72	0.17	1.61	0.05	-0.06	Low	-190.90	473.72	0.60	223.65	580.59	0.68	I	1.04	6.10
125	High CO2	Control LL	3	1.72	0.17	1.07	0.05	-0.38	Low	-190.90	473.72	0.60	223.65	580.59	0.68	I	1.04	6.10
1691	Ambient	High Co2 LL	1	1.72	0.19	1.61	0.02	-0.07	Low	-2669.58	110.56	0.23	439.17	7480.57	0.66	H	1.12	68.31
1691	Ambient	High Co2 LL	2	1.72	0.19	0.91	0.12	-0.47	Low	-2669.58	110.56	0.23	439.17	7480.57	0.66	H	1.12	68.31
1691	Ambient	High Co2 LL	3	1.72	0.19	1.32	0.12	-0.23	Low	-2669.58	110.56	0.23	439.17	7480.57	0.66	H	1.12	68.31
1691	High CO2	High Co2 LL	1	1.66	0.13	1.39	0.15	-0.17	Low	-1152.84	514.87	0.24	527.01	3016.82	0.65	H	1.19	3.83
1691	High CO2	High Co2 LL	2	1.66	0.13	1.75	0.07	0.05	Low	-1152.84	514.87	0.24	527.01	3016.82	0.65	H	1.19	3.83
1691	High CO2	High Co2 LL	3	1.66	0.13	1.05	0.07	-0.37	Low	-1152.84	514.87	0.24	527.01	3016.82	0.65	H	1.19	3.83
1691	Ambient	High Temperature LL	1	0.91	0.20	0.51	0.18	-0.44	Low	-184.45	357.16	0.29	892.65	658.04	0.72	L	0.32	4.43
1691	Ambient	High Temperature LL	2	0.91	0.20	0.40	0.07	-0.56	Low	-184.45	357.16	0.29	892.65	658.04	0.72	L	0.32	4.43
1691	Ambient	High Temperature LL	3	0.91	0.20	0.49	0.07	-0.46	Low	-184.45	357.16	0.29	892.65	658.04	0.72	L	0.32	4.43
1691	High CO2	High Temperature LL	1	0.56	0.19	0.88	0.21	0.58	Low	-138.81	311.57	0.65	2866.85	499.43	0.76	L	0.51	15.18
1691	High CO2	High Temperature LL	2	0.56	0.19	0.77	0.11	0.39	Low	-138.81	311.57	0.65	2866.85	499.43	0.76	L	0.51	15.18
1691	High CO2	High Temperature LL	3	0.56	0.19	0.86	0.07	0.53	Low	-138.81	311.57	0.65	2866.85	499.43	0.76	L	0.51	15.18
1691	Ambient	Reduced nutrients LL	1	0.47	0.14	0.90	0.02	0.92	Low	-107.22	209.83	0.62	163.04	414.26	0.78	L	0.43	2.34
1691	Ambient	Reduced nutrients LL	2	0.47	0.14	0.96	0.17	1.05	Low	-107.22	209.83	0.62	163.04	414.26	0.78	L	0.43	2.34
1691	Ambient	Reduced nutrients LL	3	0.47	0.14	0.63	0.17	0.35	Low	-107.22	209.83	0.62	163.04	414.26	0.78	L	0.43	2.34
1691	High CO2	Reduced nutrients LL	1	0.80	0.15	0.92	0.25	0.16	Low	-139.67	312.34	0.30	152.21	480.38	0.76	L	0.42	4.57
1691	High CO2	Reduced nutrients LL	2	0.80	0.15	0.43	0.06	-0.46	Low	-139.67	312.34	0.30	152.21	480.38	0.76	L	0.42	4.57
1691	High CO2	Reduced nutrients LL	3	0.80	0.15	1.01	0.00	0.27	Low	-139.67	312.34	0.30	152.21	480.38	0.76	L	0.42	4.57
1691	Ambient	Control LL	1	1.35	0.11	1.05	0.13	-0.22	Low	-373.49	403.14	0.28	395.53	1172.77	0.69	I	0.97	2.68
1691	Ambient	Control LL	2	1.35	0.11	0.84	0.03	-0.38	Low	-373.49	403.14	0.28	395.53	1172.77	0.69	I	0.97	2.68
1691	Ambient	Control LL	3	1.35	0.11	1.46	0.03	0.08	Low	-373.49	403.14	0.28	395.53	1172.77	0.69	I	0.97	2.68
1691	High CO2	Control LL	1	1.69	0.18	1.32	0.03	-0.22	Low	-875.52	480.20	0.36	634.56	2628.76	0.67	I	0.77	6.10
1691	High CO2	Control LL	2	1.69	0.18	1.24	0.09	-0.26	Low	-875.52	480.20	0.36	634.56	2628.76	0.67	I	0.77	6.10
1691	High CO2	Control LL	3	1.69	0.18	1.21	0.09	-0.28	Low	-875.52	480.20	0.36	634.56	2628.76	0.67	I	0.77	6.10
2931	Ambient	High Co2 HL	1	2.91	0.21	2.45	0.01	-0.16	High	-2253.69	562.38	0.35	265.92	6781.94	0.72	H	2.45	49.82
2931	Ambient	High Co2 HL	2	2.91	0.21	2.45	0.08	-0.16	High	-2253.69	562.38	0.35	265.92	6781.94	0.72	H	2.45	49.82
2931	Ambient	High Co2 HL	3	2.91	0.21	2.27	0.06	-0.22	High	-2253.69	562.38	0.35	265.92	6781.94	0.72	H	2.45	49.82
2931	Ambient	High Co2 HL	4	2.91	0.21	2.46	0.00	-0.16	High	-2253.69	562.38	0.35	265.92	6781.94	0.72	H	2.45	49.82
2931	High CO2	High Co2 HL	1	2.61	0.12	2.51	0.02	-0.04	High	-1495.87	511.13	0.26	899.87	3679.31	0.60	H	2.13	12.23
2931	High CO2	High Co2 HL	2	2.61	0.12	2.37	0.01	-0.09	High	-1495.87	511.13	0.26	899.87	3679.31	0.60	H	2.13	12.23
2931	High CO2	High Co2 HL	3	2.61	0.12	2.47	0.03	-0.05	High	-1495.87	511.13	0.26	899.87	3679.31	0.60	H	2.13	12.23
2931	High CO2	High Co2 HL	4	2.61	0.12	2.28	0.08	-0.13	High	-1495.87	511.13	0.26	899.87	3679.31	0.60	H	2.13	12.23
2931	Ambient	High Temperature HL	1	1.54	0.12	1.69	0.01	0.10	High	-766.33	748.22	0.35	987.21	2140.39	0.66	I	0.76	7.90
2931	Ambient	High Temperature HL	2	1.54	0.12	1.75	0.01	0.14	High	-766.33	748.22	0.35	987.21	2140.39	0.66	I	0.76	7.90
2931	Ambient	High Temperature HL	3	1.54	0.12	1.54	0.10	0.00	High	-766.33	748.22	0.35	987.21	2140.39	0.66	I	0.76	7.90
2931	Ambient	High Temperature HL	4						High	-766.33	748.22	0.35	987.21	2140.39	0.66	I	0.76	7.90
2931	High CO2	High Temperature HL	1	1.22	0.19	1.40	0.03	0.18	High	-269.54	684.27	0.28	890.88	1156.16	0.76	I	0.94	23.77
2931	High CO2	High Temperature HL	2	1.22	0.19	1.45	0.04	0.24	High	-269.54	684.27	0.28	890.88	1156.16	0.76	I	0.94	23.77
2931	High CO2	High Temperature HL	3	1.22	0.19	1.61	0.01	0.39	High	-269.54	684.27	0.28	890.88	1156.16	0.76	I	0.94	23.77
2931	High CO2	High Temperature HL	4						High	-269.54	684.27	0.28	890.88	1156.16	0.76	I	0.94	23.77
2931	Ambient	Reduced nutrients HL	1	1.66	0.08	1.43	0.05	-0.23	High	-254.13	360.60	0.03	499.18	935.70	0.74	I	1.23	0.78
2931	Ambient	Reduced nutrients HL	2	1.66	0.08	1.68	0.01	0.02	High	-254.13	360.60	0.03	499.18	935.70	0.74	I	1.23	0.78
2931	Ambient	Reduced nutrients HL	3	1.66	0.08	1.23	0.11	-0.43	High	-254.13	360.60	0.03	499.18	935.70	0.74	I	1.23	0.78
2931	Ambient	Reduced nutrients HL	4	1.66	0.08	1.34	0.04	-0.32	High	-254.13	360.60	0.03	499.18	935.70	0.74	I	1.23	0.78
2931	High CO2	Reduced nutrients HL	1	1.54	0.11	1.53	0.02	-0.01	High	-228.70	678.13	0.09	759.59	1123.95	0.77	I	1.24	14.06
2931	High CO2	Reduced nutrients HL	2	1.54	0.11	1.45	0.03	-0.09	High	-228.70	678.13	0.09	759.59	1123.95	0.77	I	1.24	14.06
2931	High CO2	Reduced nutrients HL	3	1.54	0.11	1.67	0.04	0.14	High	-228.70	678.13	0.09	759.59	1123.95	0.77	I	1.24	14.06
2931	High CO2	Reduced nutrients HL	4	1.54	0.11	1.50	0.06	-0.04	High	-228.70	678.13	0.09	759.59	1123.95	0.77	I	1.24	14.06
2931	Ambient	Control HL	1	2.22	0.11	2.72	0.04	0.50	High	-452.93	567.30	0.03	314.00	1747.55	0.75	I	1.41	2.68
2931	Ambient	Control HL	2	2.22	0.11	2.75	0.05	0.53	High	-452.93	567.30	0.03	314.00	1747.55	0.75	I	1.41	2.68
2931	Ambient	Control HL	3	2.22	0.11	2.00	0.06	-0.21	High	-452.93	567.30	0.03	314.00	1747.55	0.75	I	1.41	2.68
2931	Ambient	Control HL	4	2.22	0.11	2.68	0.04	0.47	High	-452.93	567.30	0.03	314.00	1747.55	0.75	I	1.41	2.68
2931	High CO2	Control HL	1	2.47	0.24	2.96	0.05	0.49	High	-971.73	410.82	0.07	372.43	2873.12	0.67	I	1.44	4.90
2931	High CO2	Control HL	2	2.47	0.24	1.88	0.04	-0.59	High	-971.73	410.82	0.07	372.43	2873.12	0.67	I	1.44	4.90
2931	High CO2	Control HL	3	2.47	0.24	2.48	0.03	0.01	High	-971.73	410.82	0.07	372.43	2873.12	0.67	I	1.44	4.90
2931	High CO2	Control HL	4	2.47	0.24	1.94	0.06	-0.53	High	-971.73	410.82	0.07	372.43	2873.12	0.67	I	1.44	4.90
125	Ambient	High Co2 HL	1	3.00	0.15	2.46	0.03	-0.18	High	-1517.11	261.80	0.04	263.37	4138.37	0.67	H	1.76	49.82
125	Ambient	High Co2 HL	2	3.00	0.15	2.44	0.05	-0.19	High	-1517.11	261.80	0.04	263.37	4138.37	0.67	H	1.76	49.82
125	Ambient	High Co2 HL	3	3.00	0.15	2.26	0.03	-0.25	High	-1517.11	261.80	0.04	263.37	4138.37	0.67	H	1.76	49.82
125	Ambient	High Co2 HL	4	3.00	0.15	2.47	0.04	-0.18	High	-1517.11	261.80	0.04	263.37	4138.37	0.67	H	1.76	49.82
125	High CO2	High Co2 HL	1	2.76	0.05	2.65	0.01	-0.04	High	-1602.75	605.24	0.04	1063.30	3819.66	0.57	H	1.83	12.23
125	High CO2	High Co2 HL	2	2.76	0.05	2.51	0.06	-0.09	High	-1602.75	605.24	0.04	1063.30	3819.66	0.57	H	1.83	12.23
125	High CO2	High Co2 HL	3	2.76	0.05	2.64	0.05	-0.04	High	-1602.75	605.24	0.04	1063.30	3819.66	0.57	H	1.83	12.23
125	High CO2	High Co2 HL	4	2.76	0.05	2.62	0.03	-0.05	High	-1602.75	605.24	0.04	1063.30	3819.66	0.57	H	1.83	12.23
125	Ambient	High Temperature HL	1	1.69	0.09	1.64	0.00	-0.03	High	-214.28	454.96	0.16	418.75	799.83	0.73	I	1.09	7.90
125	Ambient	High Temperature HL	2	1.69	0.09	1.66	0.01	-0.02	High	-214.28	454.96	0.16	418.75	799.83	0.73	I	1.09	7.90
125	Ambient	High Temperature HL	3	1.69	0.09	1.78	0.01	0.06	High	-214.28	454.96	0.16	418.75	799.83	0.73	I	1.09	7.90
125	Ambient	High Temperature HL	4	1.69	0.09	1.76	0.01	0.04	High	-214.28	454.96	0.16	418.75	799.83	0.73	I	1.09	7.90
125	High CO2	High Temperature HL	1	1.27	0.09	1.67	0.02	0.32	High	-422.34	584.75	0.18	1225.01	1585.28	0.73	I	1.49	23.77
125	High CO2	High Temperature HL	2	1.27	0.09	1.52	0.05	0.20	High	-422.34	584.75	0.18	1225.01	1585.28	0.73	I	1.49	23.77
125	High CO2	High Temperature HL	3	1.27	0.09	1.57	0.01	0.24	High	-422.34	584.75	0.18	1225.01	1585.28	0.73	I	1.49	23.77
125	High CO2	High Temperature HL	4	1.27	0.09	1.39	0.04	0.10	High	-422.34	584.75	0.18	1225.01	1585.28	0.73	I	1.49	23.77
125	Ambient	Reduced nutrients HL	1	1.57	0.12	1.39	0.02	-0.12	High	-183.30	313.64	0.02	286.57	669.00	0.74	I	1.45	0.78
125	Ambient	Reduced nutrients HL	2	1.57	0.12	1.73	0.07	0.10	High	-183.30	313.64	0.02	286.57	669.00	0.74	I	1.45	0.78
125	Ambient	Reduced nutrients HL	3						High	-183.30	313.64	0.02	286.57	669.00	0.74	I	1.45	0.78
125	Ambient	Reduced nutrients HL	4	1.57	0.12	1.73	0.01	0.10	High	-183.30	313.64	0.02	286.57	669.00	0.74	I	1.45	0.78
125	High CO2	Reduced nutrients HL	1	1.44	0.21	1.12	0.13	-0.22	High	-423.51	484.73	0.11	1351.84	1133.34	0.63	I	1.28	14.06
125	High CO2	Reduced nutrients HL	2	1.44	0.21	1.46	0.05	0.01	High	-423.51	484.73	0.11	1351.84	1133.34	0.63	I	1.28	14.06
125	High CO2	Reduced nutrients HL	3						High	-423.51	484.73	0.11	1351.84	1133.34	0.63	I	1.28	14.06
125	High CO2	Reduced nutrients HL	4	1.44	0.21	1.63	0.03	0.13	High	-423.51	484.73	0.11	1351.84	1133.34	0.63	I	1.28	14.06
125	Ambient	Control HL	1	2.41	0.25	1.87	0.03	-0.22	High	-423.51	484.73	0.11	1351.84	1133.34	0.63	I	1.28	2.68
125	Ambient	Control HL	2	2.41	0.25	1.22	0.26	-0.49	High	-1861.45	466.69	0.02	362.83	3783.26	0.53	I	1.41	2.68
125	Ambient	Control HL	3	2.41	0.25	1.95	0.08	-0.19	High	-1861.45	466.69	0.02	362.83	3783.26	0.53	I	1.41	2.68
125	Ambient	Control HL	4	2.41	0.25	2.19	0.10	-0.09	High	-1861.45	466.69	0.02	362.83	3783.26	0.53	I	1.41	2.68
125	High CO2	Control HL	1	2.51	0.12	2.34	0.07	-0.07	High	-971.73	410.82	0.07	372.43	2873.12	0.67	I	1.44	4.90
125	High CO2	Control HL	2	2.51	0.12	2.02	0.21	-0.19	High	-971.73	410.82	0.07	372.43	2873.12	0.67	I	1.44	4.90
125	High CO2	Control HL	3	2.51	0.12	2.00	0.15	-0.20	High	-971.73	410.82	0.07	372.43	2873.12	0.67	I	1.44	4.90
125	High CO2	Control HL	4	2.51	0.12	1.18	0.21	-0.53	High	-971.73	410.82	0.07	372.43	2873.12	0.67	I	1.44	4.90
1691	Ambient	High Co2 HL	1	2.92	0.10	2.55	0.02	-0.13	High	-11388.04	524.30	0.06	629.41	21756.13	0.42	H	1.91	49.82
1691	Ambient	High Co2 HL	2	2.92	0.10	2.60	0.01	-0.11	High	-11388.04	524.30	0.06	629.41	21756.13	0.42	H	1.91	49.82
1691	Ambient	High Co2 HL	3	2.92	0.10	2.70	0.08	-0.08	High	-11388.04	524.30	0.06	629.41	21756.13	0.42	H	1.91	49.82
1691	Ambient	High Co2 HL	4	2.92	0.10	2.65	0.03	-0.09	High	-11388.04	524.30	0.06	629.41	21756.13	0.42	H	1.91	49.82
1691	High CO2	High Co2 HL	1	2.73	0.21	2.50	0.09	-0.09	High	-3788.28	613.98	0.07	307.84	8812.45	0.60	H	2.20	12.23
1691	High CO2	High Co2 HL	2	2.73	0.21	2.02	0.01	-0.26	High	-3788.28	613.98	0.07	307.84	8812.45	0.60	H	2.20	12.23
1691	High CO2	High Co2 HL	3	2.73	0.21	2.37	0.04	-0.13	High	-3788.28	613.98	0.07	307.84	8812.45	0.60	H	2.20	12.23
1691	High CO2	High Co2 HL	4	2.73	0.21	2.39	0.05	-0.12	High	-3788.28	613.98	0.07	307.84	8812.45	0.60	H	2.20	12.23
1691	Ambient	High Temperature HL	1	1.66	0.05	1.75	0.02	0.05	High	-309.04	465.95	0.18	936.35	1319.72	0.77	I	1.31	7.90
1691	Ambient	High Temperature HL	2	1.66	0.05	1.65	0.03	-0.01	High	-309.04	465.95	0.18	936.35	1319.72	0.77	L	1.31	7.90
1691	Ambient	High Temperature HL	3	1.66	0.05	1.80	0.01	0.08	High	-309.04	465.95	0.18	936.35	1319.72	0.77	L	1.31	7.90
1691	Ambient	High Temperature HL	4						High	-309.04	465.95	0.18	936.35	1319.72	0.77	L	1.31	7.90
1691	High CO2	High Temperature HL	1	1.28	0.18	1.55	0.01	0.21	High	-57.76	347.20	0.27	849.04	310.78	0.78	L	0.60	23.77
1691	High CO2	High Temperature HL	2	1.28	0.18	1.60	0.02	0.25	High	-57.76	347.20	0.27	849.04	310.78	0.78	L	0.60	23.77
1691	High CO2	High Temperature HL	3	1.28	0.18	1.55	0.01	0.21	High	-57.76	347.20	0.27	849.04	310.78	0.78	L	0.60	23.77
1691	High CO2	High Temperature HL	4						High	-57.76	347.20	0.27	849.04	310.78	0.78	L	0.60	23.77
1691	Ambient	Reduced nutrients HL	1	1.54	0.07	1.26	0.06	-0.18	High	-392.01	835.03	0.08	399.94	1417.89	0.73	I	1.20	0.78
1691	Ambient	Reduced nutrients HL	2	1.54	0.07	1.30	0.02	-0.16	High	-392.01	835.03	0.08	399.94	1417.89	0.73	I	1.20	0.78
1691	Ambient	Reduced nutrients HL	3	1.54	0.07	1.45	0.08	-0.06	High	-392.01	835.03	0.08	399.94	1417.89	0.73	I	1.20	0.78
1691	Ambient	Reduced nutrients HL	4	1.54	0.07	0.93	0.03	-0.40	High	-392.01	835.03	0.08	399.94	1417.89	0.73	I	1.20	0.78
1691	High CO2	Reduced nutrients HL	1	1.28	0.21	1.38	0.06	0.08	High	-373.47	1213.01	0.11	361.69	3063.32	0.88	I	1.30	14.06
1691	High CO2	Reduced nutrients HL	2	1.28	0.21	1.67	0.01	0.31	High	-373.47	1213.01	0.11	361.69	3063.32	0.88	I	1.30	14.06
1691	High CO2	Reduced nutrients HL	3	1.28	0.21	1.31	0.07	0.02	High	-373.47	1213.01	0.11	361.69	3063.32	0.88	I	1.30	14.06
1691	High CO2	Reduced nutrients HL	4	1.28	0.21	1.31	0.01	0.02	High	-373.47	1213.01	0.11	361.69	3063.32	0.88	I	1.30	14.06
1691	Ambient	Control HL	1	2.32	0.24	2.86	0.01	0.23	High	-2075.77	532.48	0.18	609.84	5331.60	0.60	I	1.20	2.68
1691	Ambient	Control HL	2	2.32	0.24	2.77	0.02	0.19	High	-2075.77	532.48	0.18	609.84	5331.60	0.60	I	1.20	2.68
1691	Ambient	Control HL	3	2.32	0.24	2.16	0.02	-0.07	High	-2075.77	532.48	0.18	609.84	5331.60	0.60	I	1.20	2.68
1691	Ambient	Control HL	4	2.32	0.24	2.20	0.02	-0.05	High	-2075.77	532.48	0.18	609.84	5331.60	0.60	I	1.20	2.68
1691	High CO2	Control HL	1	1.96	0.32	2.52	0.03	0.28	High	-8126.10	539.45	0.08	1078.34	10540.87	0.54	I	1.27	4.90
1691	High CO2	Control HL	2	1.96	0.32	1.34	0.21	-0.32	High	-8126.10	539.45	0.08	1078.34	10540.87	0.54	I	1.27	4.90
1691	High CO2	Control HL	3	1.96	0.32	2.28	0.03	0.16	High	-8126.10	539.45	0.08	1078.34	10540.87	0.54	I	1.27	4.90
1691	High CO2	Control HL	4	1.96	0.32	0.62	0.12	-0.68	High	-8126.10	539.45	0.08	1078.34	10540.87	0.54	I	1.27	4.90
