# Supplementary material for: The role of changes in environmental quality in multitrait plastic responses to environmental and social change in the model microalga Chlamydomonas reinhardtii
Source: Ecol Evol. 2021 Jan 27;11(4):1888–901. doi: 10.1002/ece3.7179 (PMC7882982; doi:10.1002/ece3.7179)
Supplement: Supplementary file 2 — Supplementary Material [file ECE3-11-1888-s002.zip › R_code_competition.R]

rm(list=ls()) #remove everything that may still be in memory and load up all the usual suspects

library(ggplot2) 
library(plyr)
library(plotrix)
library(nlme)
library(lme4)
library(reshape2)
library(MuMIn)
library(AICcmodavg)
library(cowplot)
library(lsmeans)
library(visreg)
library(emmeans)
library(dplyr)

##note that "MuMIn" is the R package with dredge


#setwd laptop -  you have to  change this to  fit your  computer! 

#setwd("~/Dropbox/Collins Lab Shared Folder/Ignacio visit 2019/manuscript 1 Ignacio/data files")
#setwd("~/Dropbox/Collins Lab Shared Folder/Ignacio visit 2019/manuscript 1 Ignacio/March 2020")


### 20March2020 code for Ignacio ###
### mixed model for section on competitive ability ###

competitiondata.all<-read.csv(file="ignacio_competition_20March2020.csv")
summary(competitiondata.all)

#to fit with the rest of the paper, first make different files for high and amb selection histories

highcompetition <- subset(competitiondata.all, Previous.CO2.History == "High CO2")
summary(highcompetition)

#note that there is an annoying space after "Ambient " in the file
ambcompetition <- subset(competitiondata.all, Previous.CO2.History == "Ambient ")
summary(ambcompetition)

#have a quick look at things that might predict mc note that mmc is monoculture  mc is comp
plothigh1<-ggplot(data=highcompetition, aes(PCA.ellipse.volume, mc, color = experimental.environment)) + geom_point()
plothigh1

plothigh2<-ggplot(data=highcompetition, aes(mmc, mc, color = experimental.environment)) + geom_point()
plothigh2


plotamb1<-ggplot(data=ambcompetition, aes(PCA.ellipse.volume, mc, color = experimental.environment)) + geom_point()
plotamb1

plotamb2<-ggplot(data=ambcompetition, aes(mmc, mc, color = experimental.environment)) + geom_point()
plotamb2

#using dredge function  to decide if mmc or pca ellipse vol determines competive ability when you take  monoculture growth into account

##need to get rid of NAs in data before lme will deal with it

highcompetition2<-na.omit(highcompetition)

MMcomphigh1 <- lme(fixed = mc ~ mmc*PCA.ellipse.volume, random = ~1|Strain, method='ML', highcompetition2)
MMcomphigh <- dredge(MMcomphigh1)
MMcomphigh

ambcompetition2<-na.omit(ambcompetition)
MMcompamb1 <- lme(fixed = mc ~ mmc*PCA.ellipse.volume, random = ~1|Strain, method='ML', ambcompetition2)
MMcompamb <- dredge(MMcompamb1)
MMcompamb

# in  both cases, the best model doesn't include the  interaction term so we can go ahead

MMcomphighfinal <- lme(fixed = mc ~ mmc + PCA.ellipse.volume, random = ~1|Strain, method='REML', highcompetition2)

MMcompambfinal <- lme(fixed = mc ~ mmc+PCA.ellipse.volume, random = ~1|Strain, method='REML', ambcompetition2)

MMcomphighfinal
MMcompambfinal
