# Supplementary material for: The role of changes in environmental quality in multitrait plastic responses to environmental and social change in the model microalga Chlamydomonas reinhardtii
Source: Ecol Evol. 2021 Jan 27;11(4):1888–901. doi: 10.1002/ece3.7179 (PMC7882982; doi:10.1002/ece3.7179)
Supplement: Supplementary file 2 — Supplementary Material [file ECE3-11-1888-s002.zip › Script_PCA.R]

########packages##########
install.packages("FactoMinerR")
install.packages("htmltools")
install.packages("factoextra")
install.packages("installr")
install.packages("stringr")
install.packages("htmltools")
install.packages("fastmap")
install.packages('htmlwidgets')
install.packages("rgl")

library(factoextra)
library(RColorBrewer)
library(devtools)
if (!require('devtools')) install.packages('devtools')
devtools::install_github('luismurao/ntbox')
library(hsi)
library(ntbox)
library(rgl)
library(FactoMineR)
library (ggplot2)
library(RColorBrewer)
library(htmltools)
library(stringr)
library(installr)
library(rgl)


#####PCA######
PCA <- PCA(all.data [1:144, 4:9], graph = FALSE, ncp = 5)

#coordenates of each culture 
PCA$ind$coord

#contribution of each PC
eigenvalues <- PCA$eig
head(eigenvalues[, 1:2])
barplot(eigenvalues[, 2], names.arg=1:nrow(eigenvalues), 
        main = "Variances",
        xlab = "Principal Components",
        ylab = "Percentage of variances",
        col ="steelblue")
# Add connected line segments to the plot
lines(x = 1:nrow(eigenvalues), eigenvalues[, 2], 
      type="b", pch=19, col = "red")

#contribution of each variable on each PC

PCA$var$contrib

#summary PCA
summary(PCA)

###########PLOT PCA##############

#new data frame with the PCA coordenates
coordenadas=data.frame(PCA$ind$coord,all.data)

#we used the coordenates of each culture

x <- coordenadas$Dim.1
y <- coordenadas$Dim.2
z <- coordenadas$Dim.3


plot3d(x, y, z, col=c("red", "green","black","orange","blue","purple","yellow","pink","wheat", "gray","cyan","aquamarine","coral","navy","plum","violet")[coordenadas$experimental.environment], 
       size = 8, type='p', xlab = "PC1 (40.71%)", ylab="PC2 (18.91%)", zlab="PC3 (17.54)", 
       box=FALSE)


groups <- coordenadas$experimental.environment
levs <- levels(groups)
group.col <- c("red", "green","black","orange","blue","purple","yellow","pink","wheat", "gray","cyan","aquamarine","coral","navy","plum","violet")

for (i in 1:length(levs)) {
  group <- levs[i]
  selected <- groups == group
  xx <- x[selected]; yy <- y[selected]; zz <- z[selected]
  ellips <- ellipse3d(cov(cbind(xx,yy,zz)), 
                      centre=c(mean(xx), mean(yy), mean(zz)), level = 0.95) 
  shade3d(ellips, col = group.col[i], alpha = 0.1, lit = FALSE)
  
}
aspect3d(1.5,1.5,1.5)

# add legend
legend3d("topright", legend =  c("Control HL", "Control LL","High CO2 HL","High CO2 LL","High Temperature HL","High Temperature LL","Reduced nutrients HL","Reduced nutrients LL", "Control HL", "Control LL","High CO2 HL","High CO2 LL","High Temperature HL","High Temperature LL","Reduced nutrients HL","Reduced nutrients LL"),
         pch = 16, col = c("red", "green","black","orange","blue","purple","yellow","pink","wheat", "gray","cyan","aquamarine","coral","navy","plum","violet"),
         par("cex"),pt.cex=1, inset=c(0.05))


###########VOLUME##########

#we calculate the volume of each envitonment and plot with barplot


#function to calculate the ellipsoid and volume of Control HL Previous Co2 history: ambient
a_ellipsoid_metadataControlHL <- cov_center(coordenadas[coordenadas$experimental.environment == "Ambient-Control HL",],mve = TRUE, level=0.95, vars = c("Dim.1","Dim.2","Dim.3"))
a_ellipsoid_metadataControlHL$niche_volume

#function to calculate the ellipsoid and volume of Control HL Previous Co2 history: High
h_ellipsoid_metadataControlHL <- cov_center(coordenadas[coordenadas$experimental.environment == "High-Control HL",],mve = TRUE, level=0.95, vars = c("Dim.1","Dim.2","Dim.3"))
h_ellipsoid_metadataControlHL$niche_volume


#function to calculate the ellipsoid and volume of ControlLL Previous Co2 history: ambient
a_ellipsoid_metadataControlLL <- cov_center(coordenadas[coordenadas$experimental.environment == "Ambient-Control LL",],mve = TRUE, level=0.95, vars = c("Dim.1","Dim.2","Dim.3"))
a_ellipsoid_metadataControlLL$niche_volume

#function to calculate the ellipsoid and volume of ControlLL HL Previous Co2 history: High
h_ellipsoid_metadataControlLL <- cov_center(coordenadas[coordenadas$experimental.environment == "High-Control LL",],mve = TRUE, level=0.95, vars = c("Dim.1","Dim.2","Dim.3"))
h_ellipsoid_metadataControlLL$niche_volume


#function to calculate the ellipsoid and volume of Reduced nutrients LL Previous Co2 history: ambient
a_ellipsoid_metadataMMLL <- cov_center(coordenadas[coordenadas$experimental.environment == "Ambient-Reduced nutrients LL",],mve = TRUE, level=0.95, vars = c("Dim.1","Dim.2","Dim.3"))
a_ellipsoid_metadataMMLL$niche_volume

#function to calculate the ellipsoid and volume of Reduced nutrients LL Previous Co2 history: High
h_ellipsoid_metadataMMLL <- cov_center(coordenadas[coordenadas$experimental.environment == "High-Reduced nutrients LL",],mve = TRUE, level=0.95, vars = c("Dim.1","Dim.2","Dim.3"))
h_ellipsoid_metadataMMLL$niche_volume


#function to calculate the ellipsoid and volume of Reduced nutrients HL Previous Co2 history: ambient
a_ellipsoid_metadataMMHL <- cov_center(coordenadas[coordenadas$experimental.environment == "Ambient-Reduced nutrients HL",],mve = TRUE, level=0.95, vars = c("Dim.1","Dim.2","Dim.3"))
a_ellipsoid_metadataMMHL$niche_volume

#function to calculate the ellipsoid and volume of Reduced nutrients HL Previous Co2 history: High
h_ellipsoid_metadataMMHL <- cov_center(coordenadas[coordenadas$experimental.environment == "High-Reduced nutrients HL",],mve = TRUE, level=0.95, vars = c("Dim.1","Dim.2","Dim.3"))
h_ellipsoid_metadataMMHL$niche_volume


#function to calculate the ellipsoid and volume of High CO2 HL Previous Co2 history: ambient
a_ellipsoid_metadataHCO2HL <- cov_center(coordenadas[coordenadas$experimental.environment == "Ambient-High CO2 HL",],mve = TRUE, level=0.95, vars = c("Dim.1","Dim.2","Dim.3"))
a_ellipsoid_metadataHCO2HL$niche_volume

#function to calculate the ellipsoid and volume of High CO2 HL Previous Co2 history: High
h_ellipsoid_metadataHCO2HL <- cov_center(coordenadas[coordenadas$experimental.environment == "High-High CO2 HL",],mve = TRUE, level=0.95, vars = c("Dim.1","Dim.2","Dim.3"))
h_ellipsoid_metadataHCO2HL$niche_volume


#function to calculate the ellipsoid and volume of  High CO2 LL Previous Co2 history: ambient
a_ellipsoid_metadataHCO2LL <- cov_center(coordenadas[coordenadas$experimental.environment == "Ambient-High CO2 LL",],mve = TRUE, level=0.95, vars = c("Dim.1","Dim.2","Dim.3"))
a_ellipsoid_metadataHCO2LL$niche_volume

#function to calculate the ellipsoid and volume of  High CO2 LL Previous Co2 history: ambient
h_ellipsoid_metadataHCO2LL <- cov_center(coordenadas[coordenadas$experimental.environment == "High-High CO2 LL",],mve = TRUE, level=0.95, vars = c("Dim.1","Dim.2","Dim.3"))
h_ellipsoid_metadataHCO2LL$niche_volume


#function to calculate the ellipsoid and volume of High temperature LL Previous Co2 history: ambient
a_ellipsoid_metadataHTLL <- cov_center(coordenadas[coordenadas$experimental.environment == "Ambient-High Temperature LL",],mve = TRUE, level=0.95, vars = c("Dim.1","Dim.2","Dim.3"))
a_ellipsoid_metadataHTLL$niche_volume

#function to calculate the ellipsoid and volume of High temperature LL Previous Co2 history: High
h_ellipsoid_metadataHTLL <- cov_center(coordenadas[coordenadas$experimental.environment == "High-High Temperature LL",],mve = TRUE, level=0.95, vars = c("Dim.1","Dim.2","Dim.3"))
h_ellipsoid_metadataHTLL$niche_volume


#function to calculate the ellipsoid and volume of High temperature HL Previous Co2 history: ambient
a_ellipsoid_metadataHTHL <- cov_center(coordenadas[coordenadas$experimental.environment == "Ambient-High Temperature HL",],mve = TRUE, level=0.95, vars = c("Dim.1","Dim.2","Dim.3"))
a_ellipsoid_metadataHTHL$niche_volume

#function to calculate the ellipsoid and volume of High temperature HL Previous Co2 history: ambient
h_ellipsoid_metadataHTHL <- cov_center(coordenadas[coordenadas$experimental.environment == "High-High Temperature HL",],mve = TRUE, level=0.95, vars = c("Dim.1","Dim.2","Dim.3"))
h_ellipsoid_metadataHTHL$niche_volume
